# Supplementary material for: The Role of Trichoderma harzianum Elicitor Hyd1 in Inducing the Maize Endophytic Microbial Community and Bacillus Strains Against Maize Root Rot
Source: J Fungi (Basel). 2026 May 30;12(6):395. doi: 10.3390/jof12060395 (PMC13301929; doi:10.3390/jof12060395)
Supplement: Supplementary file 1 [file jof-12-00395-s001.zip]

Archive with 2 entries (2 files):
- Supplementary.pdf
- Table S2 seqs_process_stat.xls
