# Supplementary material for: The Role of Trichoderma harzianum Elicitor Hyd1 in Inducing the Maize Endophytic Microbial Community and Bacillus Strains Against Maize Root Rot
Source: J Fungi (Basel). 2026 May 30;12(6):395. doi: 10.3390/jof12060395 (PMC13301929; doi:10.3390/jof12060395)
Supplement: Supplementary file 1 [file jof-12-00395-s001.zip › Table S2 seqs_process_stat.xls]

SampleID	Input	Filtered	Denoised	Merged	Non-chimeric	Non-singleton
CK1	101620	96272	91774	72396	54665	54489
CK2	110143	104194	98402	76432	54403	54113
CK3	103027	97988	93343	74139	50989	50805
T301	84811	80100	78455	70705	63286	63242
T302	100562	95245	91390	74774	57405	57262
T303	107944	101963	98025	80135	59792	59560
KO161	110886	104942	101599	86207	60139	59958
KO162	105046	99440	96220	82048	66084	65960
KO163	108783	103166	100050	83065	63055	62921
OE1	104075	98344	95825	82570	71597	71549
OE2	95531	90886	87475	71953	54796	54658
OE3	104778	98957	95702	79989	64538	64439
CK_Fv1	102069	95963	90941	69268	52802	52531
CK_Fv2	104838	99405	93514	68288	44956	44588
CK_Fv3	109081	103457	99841	84459	61149	60976
T30_Fv1	105103	99692	95628	77216	63437	63270
T30_Fv2	111525	106047	101155	81653	54525	54211
T30_Fv3	104806	99358	96360	83037	54023	53890
KO16_Fv1	114705	109424	102868	77551	59772	59493
KO16_Fv2	116829	111710	106971	87692	70622	70447
KO16_Fv3	101233	96136	89137	63704	52423	52074
OE_Fv1	110410	105121	100682	83081	67042	66888
OE_Fv2	97946	93119	90582	79074	62316	62230
OE_Fv3	104815	100021	96230	81007	65293	65200
